# Supplementary material for: Diet-induced remission in chronic enteropathy is associated with altered microbial community structure and synthesis of secondary bile acids
Source: Microbiome. 2019 Aug 31;7:126. doi: 10.1186/s40168-019-0740-4 (PMC6717631; doi:10.1186/s40168-019-0740-4)
Supplement: Supplementary file 2 — Table S1. OTUs with differential abundances between samples of healthy dogs and dogs with CE at day 0 (Healthy vs CE day 0). Table S2. OTUs with differential abundances between day 0-samples of diet responsive dogs and non-diet responsive dogs. Table S3. Genera with differential abundances between samples of day 14 and day 0 (day 14 versus day 0) for diet responsive dogs. Table S4. OTUs with differential abundances between samples of day 14 and day 0 for diet responsive dogs (day 14 versus day 0). Table S5. OTUs with differential abundances between samples of day 14 and day 0 (day 14 versus day 0) for non-diet responsive dogs. Table S6. Differentially abundant pathways between day 14 and day 0 after diet treatment from metagenomic analysis for diet-responsive dogs (fold-change > 1.5 and P-value < 0.05). Table S7. Comparisons of bile acids in samples at different timepoints for diet responsive dogs. Table S8. Spearman correlations between abundance of OTUs and concentration of Bile acids in diet responsive dogs. Table S9. Spearman correlations between bile acids and bile salt hydolases (BSHs) in diet-responsive dogs (P < 0.05). (XLSX 135 kb) [file 40168_2019_740_MOESM2_ESM.xlsx]

## Sheet: Table S1
Supplementary Table 1. OTUs with differential abundances between samples of healthy dogs and dogs with CCE at day 0 (Healthy vs CE day Day0).					Supplementary Table 1. OTUs with differential abundances between samples of healthy dogs and dogs with CCE at day 0 (Healthy vs Day0).
OUT	log2FoldChange	pvalue	Rate of samples with Non-zero values in Healthy group	Rate of sample with Non-zero values in CE animals at day 0	Log2Fold-change W/O outliers (10%)	Phylum	Class	Order	Family	Genus	Species
JN559519.1.1496	4.85496	0.00443173	0.291667	0.142857	1.16246	Firmicutes	Erysipelotrichia	Erysipelotrichales	Erysipelotrichaceae	[Anaerorhabdus] furcosa group	NA
HQ754680.1.1441	-1.61935	0.00170606	0.75	0.857143	-1.80085	Firmicutes	Clostridia	Clostridiales	Lachnospiraceae	[Ruminococcus] gnavus group	uncultured organism
ARAE01000002.569428.570929	2.209	0.0179798	0.75	0.5	2.16126	Firmicutes	Erysipelotrichia	Erysipelotrichales	Erysipelotrichaceae	Allobaculum	NA
New.ReferenceOTU18	-4.42527	0.0056697	0.0416667	0.357143	-1.44817	Bacteroidetes	Bacteroidia	Bacteroidales	Prevotellaceae	Alloprevotella	uncultured bacterium
New.ReferenceOTU88	5.67621	0.00119011	0.375	0.321429	3.32259	Bacteroidetes	Bacteroidia	Bacteroidales	Prevotellaceae	Alloprevotella	Ambiguous_taxa
GQ448744.1.1393	-4.3094	0.00636595	0.166667	0.357143	-3.04022	Bacteroidetes	Bacteroidia	Bacteroidales	Bacteroidaceae	Bacteroides	Ambiguous_taxa
GQ448246.1.1389	-3.09318	0.00275741	0.625	0.607143	-4.05381	Bacteroidetes	Bacteroidia	Bacteroidales	Bacteroidaceae	Bacteroides	Ambiguous_taxa
HQ793763.1.1451	2.16584	0.0263734	0.791667	0.357143	1.56278	Bacteroidetes	Bacteroidia	Bacteroidales	Bacteroidaceae	Bacteroides	NA
New.ReferenceOTU17	2.38579	0.0195225	0.791667	0.392857	2.43408	Bacteroidetes	Bacteroidia	Bacteroidales	Bacteroidaceae	Bacteroides	NA
DQ113765.1.1450	2.62419	0.0116851	0.958333	0.571429	3.12377	Bacteroidetes	Bacteroidia	Bacteroidales	Bacteroidaceae	Bacteroides	NA
New.ReferenceOTU122	5.39698	0.00655162	0.333333	0.0714286	2.82283	Bacteroidetes	Bacteroidia	Bacteroidales	Bacteroidaceae	Bacteroides	uncultured bacterium
JGYU01000002.2057.3587	3.99085	0.0238545	0.25	0.357143	-1.86808	Actinobacteria	Actinobacteria	Bifidobacteriales	Bifidobacteriaceae	Bifidobacterium	Ambiguous_taxa
AM276759.1.1484	-1.41347	0.0325538	0.708333	0.607143	-1.07073	Firmicutes	Clostridia	Clostridiales	Lachnospiraceae	Blautia	uncultured bacterium
DQ803386.1.1389	1.29557	0.0377991	0.75	0.464286	0.357401	Firmicutes	Clostridia	Clostridiales	Lachnospiraceae	Blautia	uncultured bacterium
GQ491730.1.1287	1.59515	0.00547745	0.791667	0.714286	1.30163	Firmicutes	Clostridia	Clostridiales	Lachnospiraceae	Blautia	uncultured bacterium
FN563307.1.1454	1.69541	0.00131214	0.916667	0.75	0.713589	Firmicutes	Clostridia	Clostridiales	Lachnospiraceae	Blautia	uncultured bacterium
FM865905.1.1392	-7.0777	7.32198e-07	0.0833333	0.464286	-3.11218	Firmicutes	Clostridia	Clostridiales	Clostridiaceae 1	Clostridium sensu stricto 1	uncultured bacterium
New.ReferenceOTU131	-6.89271	3.7979e-11	0.583333	0.857143	-7.20265	Firmicutes	Clostridia	Clostridiales	Clostridiaceae 1	Clostridium sensu stricto 1	Clostridium perfringens
FJ957494.1.1454	-4.30275	0.000641011	0.208333	0.535714	-4.24992	Firmicutes	Clostridia	Clostridiales	Clostridiaceae 1	Clostridium sensu stricto 1	Ambiguous_taxa
GQ133779.1.1375	-3.73713	0.000892237	0.25	0.464286	-1.938	Firmicutes	Clostridia	Clostridiales	Clostridiaceae 1	Clostridium sensu stricto 1	NA
New.ReferenceOTU82	-2.19216	0.00824532	0.791667	0.714286	-2.19773	Firmicutes	Clostridia	Clostridiales	Clostridiaceae 1	Clostridium sensu stricto 1	uncultured bacterium
GQ132633.1.1388	-2.19149	0.00826162	0.375	0.642857	-2.20765	Firmicutes	Clostridia	Clostridiales	Clostridiaceae 1	Clostridium sensu stricto 1	uncultured bacterium
HK555938.1.1357	-6.55234	0.000100826	0.291667	0.214286	-3.60959	Actinobacteria	Coriobacteriia	Coriobacteriales	Coriobacteriaceae	Collinsella	uncultured bacterium
GQ006324.1.1342	-5.25821	1.44854e-05	0.166667	0.535714	-3.5419	Actinobacteria	Actinobacteria	Corynebacteriales	Corynebacteriaceae	Corynebacterium 1	uncultured bacterium
HG798451.1.1400	-3.91445	1.36916e-05	0.416667	0.75	-3.98681	Firmicutes	Bacilli	Lactobacillales	Enterococcaceae	Enterococcus	Enterococcus durans
FJ506371.1.1371	-2.76733	0.0136676	0.416667	0.535714	-2.29482	Firmicutes	Erysipelotrichia	Erysipelotrichales	Erysipelotrichaceae	Erysipelatoclostridium	NA
HQ743770.1.1431	3.71424	0.00861389	0.458333	0.178571	2.66693	Firmicutes	Erysipelotrichia	Erysipelotrichales	Erysipelotrichaceae	Erysipelatoclostridium	uncultured bacterium
HQ782821.1.1442	4.15401	0.000937513	0.625	0.25	3.42328	Firmicutes	Erysipelotrichia	Erysipelotrichales	Erysipelotrichaceae	Erysipelotrichaceae UCG-003	uncultured bacterium
JF712675.1.1540	-5.19538	0.000505811	0	0.392857	-2.16639	Proteobacteria	Gammaproteobacteria	Enterobacteriales	Enterobacteriaceae	Escherichia-Shigella	uncultured bacterium
FJ950694.1.1472	-4.79458	1.44371e-11	0.916667	1	-6.05624	Proteobacteria	Gammaproteobacteria	Enterobacteriales	Enterobacteriaceae	Escherichia-Shigella	Escherichia coli
EU470512.1.1400	-4.63061	3.18838e-05	0.125	0.5	-2.20928	Proteobacteria	Gammaproteobacteria	Enterobacteriales	Enterobacteriaceae	Escherichia-Shigella	uncultured bacterium
GX182404.8.1529	-3.97125	0.000162898	0.0833333	0.535714	-2.27717	Proteobacteria	Gammaproteobacteria	Enterobacteriales	Enterobacteriaceae	Escherichia-Shigella	uncultured bacterium
FM179752.1.1686	-3.02325	0.0158151	0.125	0.392857	-1.67359	Proteobacteria	Gammaproteobacteria	Enterobacteriales	Enterobacteriaceae	Escherichia-Shigella	NA
AB696297.1.1439	-2.52338	0.0108144	0.166667	0.428571	-1.46464	Proteobacteria	Gammaproteobacteria	Enterobacteriales	Enterobacteriaceae	Escherichia-Shigella	uncultured bacterium
GQ448269.1.1372	1.43698	0.0192819	0.875	0.535714	0.896028	Firmicutes	Clostridia	Clostridiales	Ruminococcaceae	Faecalibacterium	uncultured bacterium
GQ016239.1.1362	2.40565	0.0444822	0.5	0.428571	1.60312	Firmicutes	Erysipelotrichia	Erysipelotrichales	Erysipelotrichaceae	Faecalitalea	Ambiguous_taxa
GQ111114.1.1361	-4.68575	0.00265654	0	0.392857	-2.25732	Proteobacteria	Gammaproteobacteria	Pasteurellales	Pasteurellaceae	Frederiksenia	NA
New.ReferenceOTU73	2.20886	0.0204705	0.666667	0.285714	1.58511	Fusobacteria	Fusobacteriia	Fusobacteriales	Fusobacteriaceae	Fusobacterium	uncultured bacterium
HQ717319.1.1299	-2.79919	0.0473283	0.0416667	0.357143	-1.47589	Proteobacteria	Gammaproteobacteria	Pasteurellales	Pasteurellaceae	Haemophilus	uncultured bacterium
JRPJ01000002.1034290.1035971	-4.12999	0.00579788	0.375	0.428571	-2.87978	Proteobacteria	Epsilonproteobacteria	Campylobacterales	Helicobacteraceae	Helicobacter	Ambiguous_taxa
JN387556.1.1324	-1.83187	0.0423022	0.833333	0.714286	-2.29884	Firmicutes	Clostridia	Clostridiales	Peptostreptococcaceae	Intestinibacter	NA
HQ803964.1.1435	-1.73232	0.0350683	0.833333	0.821429	-1.876	Firmicutes	Clostridia	Clostridiales	Lachnospiraceae	Lachnoclostridium	uncultured bacterium
FN667422.1.1495	-5.0453	1.83073e-06	0.291667	0.5	-2.47972	Firmicutes	Bacilli	Lactobacillales	Lactobacillaceae	Lactobacillus	Ambiguous_taxa
FN667392.1.1495	-4.18838	0.00096206	0.25	0.428571	-2.33793	Firmicutes	Bacilli	Lactobacillales	Lactobacillaceae	Lactobacillus	unidentified
FN667084.1.1493	-2.43835	0.00542595	0.416667	0.5	-1.79201	Firmicutes	Bacilli	Lactobacillales	Lactobacillaceae	Lactobacillus	uncultured bacterium
KF842617.1.1434	1.55117	0.0342522	1	0.892857	1.24417	Firmicutes	Negativicutes	Selenomonadales	Veillonellaceae	Megamonas	uncultured bacterium
EU778993.1.1418	1.59986	0.0228619	0.791667	0.642857	1.0397	Firmicutes	Negativicutes	Selenomonadales	Veillonellaceae	Megamonas	uncultured bacterium
New.ReferenceOTU37	2.21644	0.00111893	0.916667	0.535714	1.9107	Firmicutes	Negativicutes	Selenomonadales	Veillonellaceae	Megamonas	uncultured bacterium
New.ReferenceOTU116	2.45914	0.000791281	0.958333	0.607143	2.22244	Firmicutes	Negativicutes	Selenomonadales	Veillonellaceae	Megamonas	uncultured bacterium
EF515482.1.1408	3.26812	0.000470732	0.708333	0.357143	1.22916	Firmicutes	Negativicutes	Selenomonadales	Veillonellaceae	Megamonas	uncultured bacterium
JF807116.1.1260	-4.22923	0.00570262	0	0.428571	-2.42072	Euryarchaeota	Methanobacteria	Methanobacteriales	Methanobacteriaceae	Methanobrevibacter	uncultured archaeon
GQ132882.1.1362	-3.19474	0.000156365	0.833333	0.75	-3.03081	Firmicutes	Clostridia	Clostridiales	Peptostreptococcaceae	NA	NA
FN377817.1.1399	-2.64664	0.0343766	0.125	0.357143	-1.02836	Firmicutes	Clostridia	Clostridiales	Clostridiaceae 1	NA	NA
KC245406.1.1465	-1.89484	0.0035615	0.541667	0.607143	-1.4788	Firmicutes	Clostridia	Clostridiales	Lachnospiraceae	NA	NA
GQ491124.1.1360	1.66978	0.00759345	0.916667	0.821429	1.05665	Firmicutes	Clostridia	Clostridiales	Lachnospiraceae	NA	NA
New.ReferenceOTU5	1.77623	0.00965604	0.75	0.571429	0.880012	Firmicutes	Clostridia	Clostridiales	Lachnospiraceae	NA	NA
GQ491757.1.1361	2.04817	0.000688402	0.75	0.607143	0.786823	Firmicutes	Clostridia	Clostridiales	Lachnospiraceae	NA	NA
GQ133402.1.1374	3.14913	0.000504269	0.791667	0.75	2.72011	Firmicutes	Clostridia	Clostridiales	NA	NA	NA
KF842598.1.1394	-5.31	0.00436117	0.166667	0.25	-3.06453	Bacteroidetes	Bacteroidia	Bacteroidales	Porphyromonadaceae	Parabacteroides	NA
GQ449212.1.1396	-3.97999	0.00805702	0.125	0.357143	-1.34075	Proteobacteria	Betaproteobacteria	Burkholderiales	Alcaligenaceae	Parasutterella	uncultured organism
HQ776819.1.1426	1.39734	0.0284295	1	0.928571	1.35807	Firmicutes	Clostridia	Clostridiales	Peptostreptococcaceae	Peptoclostridium	uncultured bacterium
EU772713.1.1361	1.58723	0.0391477	0.708333	0.464286	1.08578	Firmicutes	Clostridia	Clostridiales	Peptostreptococcaceae	Peptoclostridium	uncultured bacterium
EU463385.1.1286	2.08633	0.00495729	0.708333	0.5	1.6556	Firmicutes	Clostridia	Clostridiales	Peptostreptococcaceae	Peptoclostridium	uncultured bacterium
EU772760.1.1285	2.39974	0.000740517	0.708333	0.464286	1.35446	Firmicutes	Clostridia	Clostridiales	Peptostreptococcaceae	Peptoclostridium	uncultured bacterium
EU468118.1.1273	2.84937	0.000454955	0.666667	0.357143	1.53035	Firmicutes	Clostridia	Clostridiales	Peptostreptococcaceae	Peptoclostridium	uncultured bacterium
JF224013.1.1362	-5.13305	0.00103876	0.0416667	0.428571	-2.02512	Bacteroidetes	Bacteroidia	Bacteroidales	Porphyromonadaceae	Porphyromonas	uncultured bacterium
EU469550.1.1350	1.69033	0.0425752	0.666667	0.464286	0.916821	Bacteroidetes	Bacteroidia	Bacteroidales	Prevotellaceae	Prevotella 9	uncultured bacterium
HQ780680.1.1452	1.73633	0.0452173	0.541667	0.357143	0.268216	Bacteroidetes	Bacteroidia	Bacteroidales	Prevotellaceae	Prevotella 9	uncultured bacterium
New.ReferenceOTU134	1.77459	0.0355006	0.666667	0.392857	1.48245	Bacteroidetes	Bacteroidia	Bacteroidales	Prevotellaceae	Prevotella 9	uncultured bacterium
AB506370.1.1516	-5.46251	0.000576491	0.0416667	0.392857	-2.32615	Bacteroidetes	Bacteroidia	Bacteroidales	Prevotellaceae	Prevotellaceae UCG-001	Ambiguous_taxa
JUYT01000096.171.1693	-3.44499	0.00833736	0.0416667	0.428571	-1.71937	Proteobacteria	Gammaproteobacteria	Enterobacteriales	Enterobacteriaceae	Proteus	NA
JQ208511.1.1359	-4.05598	0.0108969	0.0833333	0.321429	-1.45892	Proteobacteria	Gammaproteobacteria	Pseudomonadales	Pseudomonadaceae	Pseudomonas	NA
LC028624.1.1525	3.68465	0.0229484	0.208333	0.214286	1.55368	Firmicutes	Clostridia	Clostridiales	Ruminococcaceae	Ruminococcaceae UCG-005	uncultured bacterium
FJ947065.1.1274	-2.84873	0.00117629	0.333333	0.5	-1.67245	Proteobacteria	Gammaproteobacteria	Enterobacteriales	Enterobacteriaceae	Salmonella	Salmonella enterica subsp. enterica serovar Pullorum
FR733677.1.1497	-3.62539	0.0483985	0.0833333	0.25	-1.20501	Firmicutes	Clostridia	Clostridiales	Clostridiaceae 1	Sarcina	uncultured bacterium
GBKB01000906.322.1853	-2.21697	0.0244231	0.291667	0.464286	-1.59046	Firmicutes	Bacilli	Bacillales	Staphylococcaceae	Staphylococcus	Ambiguous_taxa
HQ807346.1.1456	2.19206	0.0352373	0.416667	0.357143	0.269088	Firmicutes	Bacilli	Lactobacillales	Streptococcaceae	Streptococcus	NA
HQ748204.1.1442	2.26384	0.0229525	0.375	0.5	0.468067	Firmicutes	Bacilli	Lactobacillales	Streptococcaceae	Streptococcus	uncultured bacterium
AB009242.1.1451	-5.74194	0.000154622	0.0416667	0.428571	-2.66648	Spirochaetae	Spirochaetes	Spirochaetales	Spirochaetaceae	Treponema 2	NA
HM049820.1.1501	-3.98695	0.048603	0.0416667	0.25	-1.61825	Spirochaetae	Spirochaetes	Spirochaetales	Spirochaetaceae	Treponema 2	uncultured bacterium
GQ449092.1.1375	-5.59169	8.32496e-05	0.208333	0.392857	-3.90399	Firmicutes	Clostridia	Clostridiales	Lachnospiraceae	uncultured	NA
HQ751549.1.1448	-3.99192	0.00290321	0.208333	0.357143	-1.79129	Firmicutes	Clostridia	Clostridiales	Lachnospiraceae	uncultured	NA
AY916159.1.1352	1.62055	0.0442729	0.75	0.535714	1.7341	Firmicutes	Clostridia	Clostridiales	Ruminococcaceae	uncultured	Ambiguous_taxa
EF096983.1.1408	-2.66816	0.0414682	0.0833333	0.321429	-1.25341	Bacteroidetes	Bacteroidia	Bacteroidales	Bacteroidales S24-7 group	uncultured bacterium	uncultured bacterium

## Sheet: Table S2
Supplementary Table 2. OTUs with differential abundances between day 0-samples of diet responsive dogs and non-diet responsive dogs.
OUT	log2FoldChange	pvalue	Rate of sample with Non-zero values at day 0 in DR	Rate of sample with Non-zero values at day 0 in NDR	Log2Folachange W/O outliers (10%)	Phylum	Class	Order	Family	Genus	Species
HK555938.1.1357	-6.21274	0.0239788	0.157895	0.333333	-3.82119	Actinobacteria	Coriobacteriia	Coriobacteriales	Coriobacteriaceae	Collinsella	uncultured bacterium
GQ449092.1.1375	-4.98338	0.0070534	0.263158	0.666667	-2.28284	Firmicutes	Clostridia	Clostridiales	Lachnospiraceae	uncultured	NA
AMCI01001631.34.1456	-4.83254	0.0016107	0.526316	0.777778	-3.8313	Bacteroidetes	Bacteroidia	Bacteroidales	Bacteroidaceae	Bacteroides	uncultured bacterium
GQ448486.1.1387	-4.11458	0.000127014	0.789474	0.777778	1.77222	Firmicutes	Clostridia	Clostridiales	Lachnospiraceae	Blautia	uncultured bacterium
FJ957494.1.1454	-3.41446	0.0149311	0.421053	0.777778	-3.35604	Firmicutes	Clostridia	Clostridiales	Clostridiaceae 1	Clostridium sensu stricto 1	Ambiguous_taxa
GQ491426.1.1332	-2.94367	0.0323433	0.736842	0.888889	-2.36535	Firmicutes	Clostridia	Clostridiales	Lachnospiraceae	Blautia	uncultured bacterium
GQ493166.1.1359	-2.82696	0.00299988	0.842105	1	-2.00991	Firmicutes	Clostridia	Clostridiales	Lachnospiraceae	Blautia	uncultured bacterium
HK693629.1.1491	-2.68964	0.00709122	0.631579	0.888889	-1.64522	Firmicutes	Clostridia	Clostridiales	Lachnospiraceae	Blautia	NA
JQ208053.1.1336	2.57502	0.0478165	0.684211	0.666667	-4.04332	Fusobacteria	Fusobacteriia	Fusobacteriales	Fusobacteriaceae	Fusobacterium	NA
DQ113765.1.1450	3.69781	0.0236534	0.578947	0.555556	3.58404	Bacteroidetes	Bacteroidia	Bacteroidales	Bacteroidaceae	Bacteroides	NA
JN387556.1.1324	3.77703	0.0102858	0.736842	0.666667	5.25174	Firmicutes	Clostridia	Clostridiales	Peptostreptococcaceae	Intestinibacter	NA
HQ793763.1.1451	4.21624	0.0394136	0.421053	0.222222	2.15984	Bacteroidetes	Bacteroidia	Bacteroidales	Bacteroidaceae	Bacteroides	NA
JF920309.1.1340	4.43732	0.0281366	0.421053	0.444444	3.93393	Proteobacteria	Epsilonproteobacteria	Campylobacterales	Campylobacteraceae	Campylobacter	NA
ACBW01000012.3536.5054	4.57143	0.0116353	0.368421	0.444444	3.59998	Bacteroidetes	Bacteroidia	Bacteroidales	Bacteroidaceae	Bacteroides	uncultured bacterium
DQ797046.1.1403	4.73825	0.0186972	0.421053	0.222222	3.9529	Firmicutes	Negativicutes	Selenomonadales	Veillonellaceae	Allisonella	uncultured bacterium
New.ReferenceOTU11	5.15299	0.00139635	0.473684	0.555556	4.85998	Firmicutes	Clostridia	Clostridiales	Lachnospiraceae	Blautia	uncultured bacterium
KF842598.1.1394	5.955	0.0338754	0.315789	0.111111	4.05425	Bacteroidetes	Bacteroidia	Bacteroidales	Porphyromonadaceae	Parabacteroides	NA
FJ978526.1.1378	6.27642	0.0131647	0.315789	0.222222	4.79615	Proteobacteria	Gammaproteobacteria	Aeromonadales	Succinivibrionaceae	Succinivibrio	uncultured bacterium
JRPJ01000002.1034290.1035971	7.85068	0.000269294	0.473684	0.333333	6.36648	Proteobacteria	Epsilonproteobacteria	Campylobacterales	Helicobacteraceae	Helicobacter	Ambiguous_taxa
New.ReferenceOTU69	23.6235	8.15228e-14	0.263158	0	6.19671	Proteobacteria	Gammaproteobacteria	Aeromonadales	Succinivibrionaceae	Anaerobiospirillum	Ambiguous_taxa

## Sheet: Table S3
Supplementary Table 3. Genera with differential abundances between samples of day 14 and day 0 (day 14 versus day 0) for diet responsive dogs.
Phylum	Class	Order	Family	Genus	log2FoldChange	pvalue
Proteobacteria	Gammaproteobacteria	Enterobacteriales	Enterobacteriaceae	Escherichia-Shigella	-2.60841	0.00450598
Proteobacteria	Gammaproteobacteria	Pasteurellales	Pasteurellaceae	Frederiksenia	-3.19877	0.0346138
Actinobacteria	Actinobacteria	Bifidobacteriales	Bifidobacteriaceae	Bifidobacterium	3.72579	0.00102402
Actinobacteria	Actinobacteria	Corynebacteriales	Corynebacteriaceae	Corynebacterium 1	-2.61244	0.00715261
Firmicutes	Negativicutes	Selenomonadales	Veillonellaceae	Megasphaera	3.72693	0.0130675
Firmicutes	Clostridia	Clostridiales	Clostridiaceae 1	Clostridium sensu stricto 1	-1.79883	0.0477548
Fusobacteria	Fusobacteriia	Fusobacteriales	Fusobacteriaceae	Fusobacterium	-2.6848	0.0011813
Firmicutes	Clostridia	Clostridiales	Lachnospiraceae	Ambiguous_taxa	2.6706	0.0391451
Firmicutes	Clostridia	Clostridiales	Lachnospiraceae	Lachnospiraceae NC2004 group	1.70562	0.0366875
Firmicutes	Clostridia	Clostridiales	Peptostreptococcaceae	Intestinibacter	-2.4958	0.0277898
Bacteroidetes	Bacteroidia	Bacteroidales	Porphyromonadaceae	Parabacteroides	-3.23177	0.00412321
Firmicutes	Bacilli	Lactobacillales	Streptococcaceae	Streptococcus	3.11708	0.000488828
Firmicutes	Bacilli	Lactobacillales	Enterococcaceae	Enterococcus	-2.10774	0.0181245
Firmicutes	Clostridia	Clostridiales	Lachnospiraceae	Tyzzerella 4	-3.37282	0.00253674

## Sheet: Table S4
Supplementary Table 4. OTUs with differential abundances between samples of day 14 and day 0 for diet responsive dogs (day 14 versus day 0).
OUT	log2FoldChange	pvalue	Phylum	Class	Order	Family	Genus	Species
GQ016239.1.1362	3.01819	0.0129305	Firmicutes	Erysipelotrichia	Erysipelotrichales	Erysipelotrichaceae	Faecalitalea	Ambiguous_taxa
JF920309.1.1340	-3.05755	0.024278	Proteobacteria	Epsilonproteobacteria	Campylobacterales	Campylobacteraceae	Campylobacter	NA
JRPJ01000002.1034290.1035971	-4.51383	0.00432322	Proteobacteria	Epsilonproteobacteria	Campylobacterales	Helicobacteraceae	Helicobacter	Ambiguous_taxa
New.ReferenceOTU69	-4.95523	0.00810411	Proteobacteria	Gammaproteobacteria	Aeromonadales	Succinivibrionaceae	Anaerobiospirillum	Ambiguous_taxa
FJ950694.1.1472	-2.25795	0.0109642	Proteobacteria	Gammaproteobacteria	Enterobacteriales	Enterobacteriaceae	Escherichia-Shigella	Escherichia coli
GQ111114.1.1361	-3.33731	0.0281198	Proteobacteria	Gammaproteobacteria	Pasteurellales	Pasteurellaceae	Frederiksenia	NA
GQ898522.1.1486	3.37512	0.0499813	Actinobacteria	Actinobacteria	Bifidobacteriales	Bifidobacteriaceae	Bifidobacterium	Ambiguous_taxa
GQ006324.1.1342	-3.62717	0.00062706	Actinobacteria	Actinobacteria	Corynebacteriales	Corynebacteriaceae	Corynebacterium 1	uncultured bacterium
HK555938.1.1357	5.16221	0.024687	Actinobacteria	Coriobacteriia	Coriobacteriales	Coriobacteriaceae	Collinsella	uncultured bacterium
GQ448336.1.1418	4.04797	0.01355	Firmicutes	Negativicutes	Selenomonadales	Veillonellaceae	Megasphaera	uncultured bacterium
New.ReferenceOTU131	-2.95881	0.0103604	Firmicutes	Clostridia	Clostridiales	Clostridiaceae 1	Clostridium sensu stricto 1	NA
FJ957551.1.1489	2.50097	0.0226808	Firmicutes	Clostridia	Clostridiales	Clostridiaceae 1	Sarcina	uncultured bacterium
GQ132633.1.1388	1.90683	0.0293318	Firmicutes	Clostridia	Clostridiales	Clostridiaceae 1	Clostridium sensu stricto 1	uncultured bacterium
FJ957494.1.1454	3.96915	6.23799e-05	Firmicutes	Clostridia	Clostridiales	Clostridiaceae 1	Clostridium sensu stricto 1	Ambiguous_taxa
GQ448468.1.1366	-2.43235	0.00625686	Fusobacteria	Fusobacteriia	Fusobacteriales	Fusobacteriaceae	Fusobacterium	uncultured bacterium
EU774020.1.1361	-3.22532	0.00474516	Fusobacteria	Fusobacteriia	Fusobacteriales	Fusobacteriaceae	Fusobacterium	uncultured bacterium
HK555732.1.1481	2.38748	0.0117015	Firmicutes	Clostridia	Clostridiales	Ruminococcaceae	Butyricicoccus	uncultured bacterium
EU775983.1.1288	1.89398	0.0279018	Firmicutes	Clostridia	Clostridiales	Peptostreptococcaceae	Peptoclostridium	uncultured bacterium
GQ493039.1.1311	-2.94213	0.0140768	Firmicutes	Clostridia	Clostridiales	Peptostreptococcaceae	NA	NA
JN387556.1.1324	-2.65631	0.0207406	Firmicutes	Clostridia	Clostridiales	Peptostreptococcaceae	Intestinibacter	NA
JN559600.1.1497	-3.19814	0.0366389	Bacteroidetes	Bacteroidia	Bacteroidales	Prevotellaceae	Alloprevotella	NA
New.ReferenceOTU88	3.83894	0.00791541	Bacteroidetes	Bacteroidia	Bacteroidales	Prevotellaceae	Alloprevotella	Ambiguous_taxa
GQ448246.1.1389	-2.14547	0.0482647	Bacteroidetes	Bacteroidia	Bacteroidales	Bacteroidaceae	Bacteroides	Ambiguous_taxa
KF842598.1.1394	-4.09334	0.0248682	Bacteroidetes	Bacteroidia	Bacteroidales	Porphyromonadaceae	Parabacteroides	NA
GQ155595.1.1354	3.17952	0.0133191	Firmicutes	Bacilli	Lactobacillales	Streptococcaceae	Streptococcus	uncultured bacterium
EU461791.1.1414	3.23115	0.0191307	Firmicutes	Bacilli	Lactobacillales	Streptococcaceae	Streptococcus	uncultured bacterium
EU774370.1.1398	3.52664	0.0149741	Firmicutes	Bacilli	Lactobacillales	Streptococcaceae	Streptococcus	uncultured bacterium
GU303759.1.1517	2.67099	0.00435355	Firmicutes	Bacilli	Lactobacillales	Streptococcaceae	Streptococcus	uncultured bacterium
HK557089.3.1395	2.83724	0.00262682	Firmicutes	Bacilli	Lactobacillales	Streptococcaceae	Streptococcus	uncultured bacterium
New.ReferenceOTU94	3.42761	0.000685323	Firmicutes	Bacilli	Lactobacillales	Streptococcaceae	Streptococcus	uncultured bacterium
JN681884.1.1409	2.21167	0.0308663	Firmicutes	Bacilli	Lactobacillales	Streptococcaceae	Streptococcus	NA
AB506154.1.1541	3.1128	0.00275413	Firmicutes	Bacilli	Lactobacillales	Streptococcaceae	Streptococcus	uncultured bacterium
HQ807346.1.1456	4.67497	4.75881e-06	Firmicutes	Bacilli	Lactobacillales	Streptococcaceae	Streptococcus	NA
HQ748204.1.1442	4.43757	1.1266e-05	Firmicutes	Bacilli	Lactobacillales	Streptococcaceae	Streptococcus	uncultured bacterium
HG798451.1.1400	-2.83642	0.00151368	Firmicutes	Bacilli	Lactobacillales	Enterococcaceae	Enterococcus	Enterococcus durans
GQ491616.1.1341	1.57442	0.0369596	Firmicutes	Clostridia	Clostridiales	Lachnospiraceae	NA	NA
GQ448486.1.1387	2.33212	0.0139857	Firmicutes	Clostridia	Clostridiales	Lachnospiraceae	Blautia	uncultured bacterium
GQ491183.1.1360	1.39337	0.0451589	Firmicutes	Clostridia	Clostridiales	Lachnospiraceae	NA	NA
GQ491757.1.1361	1.79471	0.0197137	Firmicutes	Clostridia	Clostridiales	Lachnospiraceae	NA	NA
GQ491426.1.1332	2.59969	0.0117326	Firmicutes	Clostridia	Clostridiales	Lachnospiraceae	Blautia	uncultured bacterium
HQ802983.1.1440	-2.64599	0.0211698	Firmicutes	Clostridia	Clostridiales	Lachnospiraceae	Tyzzerella 4	NA
GQ448506.1.1374	1.897	0.0115068	Firmicutes	Clostridia	Clostridiales	Lachnospiraceae	Blautia	uncultured bacterium
HQ762965.1.1448	1.10501	0.030237	Firmicutes	Clostridia	Clostridiales	Lachnospiraceae	[Ruminococcus] gnavus group	uncultured bacterium
DQ793760.1.1393	-2.12	0.0304871	Firmicutes	Clostridia	Clostridiales	Lachnospiraceae	Blautia	NA
DQ793824.1.1370	-3.37686	0.00918338	Firmicutes	Clostridia	Clostridiales	Lachnospiraceae	[Ruminococcus] gauvreauii group	uncultured bacterium

## Sheet: Table S5
Supplementary Table 5. OTUs with differential abundances between samples of day 14 and day 0 (day 14 versus day 0) for non-diet responsive dogs.
OUT	log2FoldChange	pvalue	Phylum	Class	Order	Family	Genus	Species
GQ449137.1.1391	-3.47038	0.0205303	Proteobacteria	Betaproteobacteria	Burkholderiales	Alcaligenaceae	Sutterella	NA
HK555938.1.1357	-6.2228	0.011677	Actinobacteria	Coriobacteriia	Coriobacteriales	Coriobacteriaceae	Collinsella	uncultured bacterium
GQ358246.1.1466	-3.67829	0.0194603	Firmicutes	Negativicutes	Selenomonadales	Acidaminococcaceae	Phascolarctobacterium	uncultured bacterium
New.ReferenceOTU132	-3.19149	0.0332602	Firmicutes	Clostridia	Clostridiales	Clostridiaceae 1	Clostridium sensu stricto 1	uncultured bacterium
New.ReferenceOTU131	-4.47551	0.00260577	Firmicutes	Clostridia	Clostridiales	Clostridiaceae 1	Clostridium sensu stricto 1	NA
GQ448468.1.1366	-3.93227	0.0153697	Fusobacteria	Fusobacteriia	Fusobacteriales	Fusobacteriaceae	Fusobacterium	uncultured bacterium
EU774020.1.1361	-4.75574	0.0112931	Fusobacteria	Fusobacteriia	Fusobacteriales	Fusobacteriaceae	Fusobacterium	uncultured bacterium
EU772870.1.1289	-4.22021	0.0089702	Fusobacteria	Fusobacteriia	Fusobacteriales	Fusobacteriaceae	Fusobacterium	uncultured bacterium
HQ782658.1.1415	-6.0781	0.000175441	Fusobacteria	Fusobacteriia	Fusobacteriales	Fusobacteriaceae	Fusobacterium	Ambiguous_taxa
FN668375.4306350.4307737	-5.12017	0.00199408	Firmicutes	Clostridia	Clostridiales	Peptostreptococcaceae	NA	NA
GQ338727.1.1397	6.45928	0.0293629	Firmicutes	Clostridia	Clostridiales	Lachnospiraceae	Anaerostipes	uncultured bacterium
GU303759.1.1517	2.92115	0.0188092	Firmicutes	Bacilli	Lactobacillales	Streptococcaceae	Streptococcus	uncultured bacterium
AB469559.1.1551	4.95258	0.00171502	Firmicutes	Bacilli	Lactobacillales	Streptococcaceae	Streptococcus	uncultured bacterium
HK557089.3.1395	2.93786	0.0128496	Firmicutes	Bacilli	Lactobacillales	Streptococcaceae	Streptococcus	uncultured bacterium
EU358719.1.1513	2.69302	0.0176454	Firmicutes	Bacilli	Lactobacillales	Streptococcaceae	Streptococcus	uncultured bacterium
New.ReferenceOTU94	4.18539	7.11394e-05	Firmicutes	Bacilli	Lactobacillales	Streptococcaceae	Streptococcus	uncultured bacterium
JN681884.1.1409	3.0377	0.00901488	Firmicutes	Bacilli	Lactobacillales	Streptococcaceae	Streptococcus	NA
EU774881.1.1422	3.37025	0.0219136	Firmicutes	Bacilli	Lactobacillales	Streptococcaceae	Streptococcus	uncultured bacterium
HQ748204.1.1442	2.84611	0.00448868	Firmicutes	Bacilli	Lactobacillales	Streptococcaceae	Streptococcus	uncultured bacterium
DQ794633.1.1395	-3.58845	0.0253592	Firmicutes	Clostridia	Clostridiales	Lachnospiraceae	NA	NA
GQ867445.1.1457	-2.19715	0.016688	Firmicutes	Clostridia	Clostridiales	Lachnospiraceae	NA	NA
FJ951866.1.1493	-5.27528	0.0213637	Firmicutes	Clostridia	Clostridiales	Lachnospiraceae	Roseburia	uncultured bacterium
HQ803964.1.1435	-2.65815	0.0391435	Firmicutes	Clostridia	Clostridiales	Lachnospiraceae	Lachnoclostridium	uncultured bacterium

## Sheet: Table S6
Supplementary Table S6. Differentially abundant pathways between day 14 and day 0 after diet treatment from metagenomic analysis for diet-responsive dogs (fold-change >1.5 and P-value <0.05).
Pathways	Abundance at day 0	Abundance at day 14	log2foldchange	P value
Nucleotide.sugar_biosynthesis.CDP.3.6.dideoxy.D.mannose_biosynthesis.CDP.3.6.dideoxy.D.mannose_from_CTP_and_alpha.D.glucose_1.phosphate._step_1.5..g__Helicobacter.s__Helicobacter_canis	4.36883e-07	1.08952e-05	4.6403	0.0224943
Carbohydrate_metabolism.lactose_degradation.D.galactose_6.phosphate_and_beta.D.glucose_from_lactose_6.phosphate._step_1.1..g__Streptococcus.s__Streptococcus_lutetiensis	8.12153e-06	7.54434e-05	3.21557	0.0118734
Carbohydrate_metabolism.D.galactose_6.phosphate_degradation.D.tagatose_6.phosphate_from_D.galactose_6.phosphate._step_1.1..g__Streptococcus.s__Streptococcus_lutetiensis	2.44184e-05	0.000151338	2.63174	0.00518313
Carbohydrate_biosynthesis.dTDP.L.rhamnose_biosynthesis..g__Streptococcus.s__Streptococcus_lutetiensis	9.75402e-06	6.02275e-05	2.62635	0.00791546
Bacterial_outer_membrane_biogenesis.LPS_O.antigen_biosynthesis..g__Streptococcus.s__Streptococcus_lutetiensis	3.53703e-06	2.17622e-05	2.62122	0.00791546
Nucleotide.sugar_biosynthesis.dTDP.4.acetamido.4.6.dideoxygalactose_biosynthesis..g__Streptococcus.s__Streptococcus_lutetiensis	2.34328e-05	0.000144175	2.62122	0.00791546
Nucleotide.sugar_biosynthesis.dTDP.6.deoxy.L.altrose_biosynthesis..g__Streptococcus.s__Streptococcus_lutetiensis	2.34328e-05	0.000144175	2.62122	0.00791546
Carbohydrate_metabolism.D.tagatose_6.phosphate_degradation.D.glyceraldehyde_3.phosphate_and_glycerone_phosphate_from_D.tagatose_6.phosphate._step_1.2..g__Streptococcus.s__Streptococcus_lutetiensis	1.91585e-05	0.000115308	2.58944	0.00791546
Cell_wall_biogenesis.lipoteichoic_acid_biosynthesis..g__Streptococcus.s__Streptococcus_lutetiensis	1.2735e-05	7.30079e-05	2.51925	0.00518313
Carbohydrate_degradation.glycolysis.D.glyceraldehyde_3.phosphate_and_glycerone_phosphate_from_D.glucose._step_2.4..g__Streptococcus.s__Streptococcus_lutetiensis	6.33262e-06	3.615e-05	2.51312	0.00641963
Amino.acid_biosynthesis.L.lysine_biosynthesis_via_DAP_pathway.LL.2.6.diaminopimelate_from_.S..tetrahydrodipicolinate_.acetylase_route.._step_3.3..g__Streptococcus.s__Streptococcus_lutetiensis	1.39435e-05	7.92293e-05	2.50644	0.0118734
Phospholipid_metabolism.phosphatidylglycerol_biosynthesis.phosphatidylglycerol_from_CDP.diacylglycerol._step_1.2..g__Streptococcus.s__Streptococcus_lutetiensis	4.67831e-06	2.65234e-05	2.5032	0.00641963
Purine_metabolism.IMP_biosynthesis_via_de_novo_pathway.IMP_from_5.formamido.1..5.phospho.D.ribosyl.imidazole.4.carboxamide._step_1.1..g__Streptococcus.s__Streptococcus_lutetiensis	5.2562e-06	2.95359e-05	2.49038	0.00791546
Carbohydrate_degradation.glycolysis.pyruvate_from_D.glyceraldehyde_3.phosphate._step_2.5..g__Streptococcus.s__Streptococcus_lutetiensis	9.70295e-06	5.43406e-05	2.48554	0.00518313
Nucleotide.sugar_biosynthesis.UDP.N.acetyl.alpha.D.glucosamine_biosynthesis.N.acetyl.alpha.D.glucosamine_1.phosphate_from_alpha.D.glucosamine_6.phosphate_.route_II.._step_2.2..g__Streptococcus.s__Streptococcus_lutetiensis	5.70561e-06	3.17982e-05	2.47849	0.0118734
Amino.acid_biosynthesis.L.lysine_biosynthesis_via_DAP_pathway.LL.2.6.diaminopimelate_from_.S..tetrahydrodipicolinate_.acetylase_route.._step_1.3..g__Streptococcus.s__Streptococcus_lutetiensis	2.4465e-05	0.000135573	2.47028	0.0118734
Amino.acid_biosynthesis.L.proline_biosynthesis.L.glutamate_5.semialdehyde_from_L.glutamate._step_1.2..g__Streptococcus.s__Streptococcus_lutetiensis	2.69648e-06	1.49e-05	2.46617	0.00518313
Polyol_metabolism..R.R..butane.2.3.diol_biosynthesis..R.R..butane.2.3.diol_from_pyruvate._step_1.3..g__Streptococcus.s__Streptococcus_lutetiensis	8.28678e-06	4.52206e-05	2.4481	0.00641963
Purine_metabolism.AMP_biosynthesis_via_salvage_pathway.AMP_from_ADP._step_1.1..g__Streptococcus.s__Streptococcus_lutetiensis	6.64754e-06	3.62428e-05	2.4468	0.00641963
Pyrimidine_metabolism.CTP_biosynthesis_via_de_novo_pathway.CTP_from_UDP._step_2.2..g__Streptococcus.s__Streptococcus_lutetiensis	5.98002e-06	3.24617e-05	2.44052	0.00518313
Purine_metabolism.IMP_biosynthesis_via_de_novo_pathway.5.amino.1..5.phospho.D.ribosyl.imidazole.4.carboxamide_from_5.amino.1..5.phospho.D.ribosyl.imidazole.4.carboxylate._step_1.2..g__Streptococcus.s__Streptococcus_lutetiensis	4.49821e-06	2.44023e-05	2.43959	0.00971619
Purine_metabolism.IMP_biosynthesis_via_de_novo_pathway.5.amino.1..5.phospho.D.ribosyl.imidazole.4.carboxamide_from_5.amino.1..5.phospho.D.ribosyl.imidazole.4.carboxylate._step_2.2..g__Streptococcus.s__Streptococcus_lutetiensis	2.03496e-05	0.000110156	2.43648	0.00641963
Amino.acid_biosynthesis.L.cysteine_biosynthesis.L.cysteine_from_L.serine._step_2.2..g__Streptococcus.s__Streptococcus_lutetiensis	1.09065e-05	5.90144e-05	2.43587	0.00791546
Amino.acid_biosynthesis.L.methionine_biosynthesis_via_salvage_pathway.L.methionine_from_S.methyl.5.thio.alpha.D.ribose_1.phosphate._step_6.6..g__Streptococcus.s__Streptococcus_lutetiensis	4.36456e-06	2.35217e-05	2.43008	0.0118734
Purine_metabolism.AMP_biosynthesis_via_de_novo_pathway.AMP_from_IMP._step_1.2..g__Streptococcus.s__Streptococcus_lutetiensis	9.61934e-06	5.15328e-05	2.42148	0.00791546
Purine_metabolism.XMP_biosynthesis_via_salvage_pathway.XMP_from_xanthine._step_1.1..g__Streptococcus.s__Streptococcus_lutetiensis	1.64883e-05	8.82961e-05	2.42091	0.00971619
Metabolic_intermediate_biosynthesis.5.phospho.alpha.D.ribose_1.diphosphate_biosynthesis.5.phospho.alpha.D.ribose_1.diphosphate_from_D.ribose_5.phosphate_.route_I.._step_1.1..g__Streptococcus.s__Streptococcus_lutetiensis	1.91655e-05	0.000102455	2.4184	0.00791546
Carbohydrate_metabolism.galactose_metabolism..g__Streptococcus.s__Streptococcus_lutetiensis	3.68063e-06	1.96499e-05	2.4165	0.00791546
Amino.acid_biosynthesis.L.leucine_biosynthesis.L.leucine_from_3.methyl.2.oxobutanoate._step_1.4..g__Streptococcus.s__Streptococcus_lutetiensis	3.45798e-06	1.83984e-05	2.41158	0.00791546
Pyrimidine_metabolism.UMP_biosynthesis_via_de_novo_pathway.UMP_from_orotate._step_2.2..g__Streptococcus.s__Streptococcus_lutetiensis	4.8931e-06	2.59866e-05	2.40895	0.00971619
Metabolic_intermediate_biosynthesis.acetyl.CoA_biosynthesis.acetyl.CoA_from_acetate._step_2.2..g__Streptococcus.s__Streptococcus_lutetiensis	5.61939e-06	2.98184e-05	2.40772	0.00971619
Metabolic_intermediate_biosynthesis.chorismate_biosynthesis.chorismate_from_D.erythrose_4.phosphate_and_phosphoenolpyruvate._step_7.7..g__Streptococcus.s__Streptococcus_lutetiensis	6.56099e-06	3.46797e-05	2.40211	0.00791546
Aminoacyl.tRNA_biosynthesis.selenocysteinyl.tRNA.Sec._biosynthesis.L.seryl.tRNA.Sec._from_L.serine_and_tRNA.Sec.._step_1.1..g__Streptococcus.s__Streptococcus_lutetiensis	6.65077e-06	3.50852e-05	2.39927	0.00641963
Amino.sugar_metabolism.N.acetylneuraminate_degradation.D.fructose_6.phosphate_from_N.acetylneuraminate._step_5.5..g__Streptococcus.s__Streptococcus_lutetiensis	3.95421e-06	2.0857e-05	2.39907	0.00791546
Amino.acid_biosynthesis.L.leucine_biosynthesis.L.leucine_from_3.methyl.2.oxobutanoate._step_3.4..g__Streptococcus.s__Streptococcus_lutetiensis	3.02498e-06	1.59346e-05	2.39717	0.00971619
Amino.acid_biosynthesis.L.proline_biosynthesis.L.glutamate_5.semialdehyde_from_L.glutamate._step_2.2..g__Streptococcus.s__Streptococcus_lutetiensis	6.88228e-06	3.62064e-05	2.39528	0.00791546
Pyrimidine_metabolism.UMP_biosynthesis_via_de_novo_pathway..g__Streptococcus.s__Streptococcus_lutetiensis	1.09618e-05	5.76631e-05	2.39517	0.00971619
Purine_metabolism.IMP_biosynthesis_via_de_novo_pathway.N.1...5.phospho.D.ribosyl.glycinamide_from_5.phospho.alpha.D.ribose_1.diphosphate._step_2.2..g__Streptococcus.s__Streptococcus_lutetiensis	6.46565e-06	3.38774e-05	2.38945	0.00971619
Cofactor_biosynthesis.NAD..._biosynthesis.NAD..._from_deamido.NAD..._.ammonia_route.._step_1.1..g__Streptococcus.s__Streptococcus_lutetiensis	2.17147e-05	0.000113627	2.38756	0.00971619
tRNA_modification.tRNA.queuosine_biosynthesis..g__Streptococcus.s__Streptococcus_lutetiensis	5.42621e-06	2.83859e-05	2.38716	0.0118734
Cell_wall_biogenesis.peptidoglycan_biosynthesis..g__Streptococcus.s__Streptococcus_lutetiensis	4.72493e-06	2.4709e-05	2.38667	0.00971619
Porphyrin.containing_compound_metabolism.protoporphyrin.IX_biosynthesis..g__Streptococcus.s__Streptococcus_lutetiensis	3.65008e-06	1.90756e-05	2.38573	0.00641963
Carbohydrate_degradation.pentose_phosphate_pathway..g__Streptococcus.s__Streptococcus_lutetiensis	2.17964e-05	0.000113906	2.38568	0.00791546
Carbohydrate_metabolism.nucleotide.sugar_metabolism..g__Streptococcus.s__Streptococcus_lutetiensis	1.91745e-05	9.9749e-05	2.37911	0.00971619
tRNA_modification.N.7..methylguanine.tRNA_biosynthesis..g__Streptococcus.s__Streptococcus_lutetiensis	5.589e-06	2.88502e-05	2.36792	0.00791546
Protein_biosynthesis.polypeptide_chain_elongation..g__Streptococcus.s__Streptococcus_lutetiensis	3.92878e-06	2.02798e-05	2.36789	0.00518313
Sulfur_metabolism.glutathione_biosynthesis.glutathione_from_L.cysteine_and_L.glutamate._step_2.2..g__Streptococcus.s__Streptococcus_lutetiensis	3.03061e-06	1.56309e-05	2.36672	0.0167287
Cofactor_biosynthesis.tetrahydrofolate_biosynthesis.7.8.dihydrofolate_from_2.amino.4.hydroxy.6.hydroxymethyl.7.8.dihydropteridine_diphosphate_and_4.aminobenzoate._step_1.2..g__Streptococcus.s__Streptococcus_lutetiensis	3.73556e-06	1.92533e-05	2.36571	0.0118734
Membrane_lipid_metabolism.glycerophospholipid_metabolism..g__Streptococcus.s__Streptococcus_lutetiensis	4.01129e-06	2.06332e-05	2.36282	0.00791546
Amino.acid_biosynthesis.L.asparagine_biosynthesis.L.asparagine_from_L.aspartate_.ammonia_route.._step_1.1..g__Streptococcus.s__Streptococcus_lutetiensis	1.15486e-05	5.91519e-05	2.3567	0.00791546
Amino.acid_biosynthesis.L.isoleucine_biosynthesis.2.oxobutanoate_from_L.threonine._step_1.1..g__Streptococcus.s__Streptococcus_lutetiensis	1.48275e-05	7.56923e-05	2.35188	0.00791546
Cofactor_biosynthesis.tetrahydrofolate_biosynthesis.2.amino.4.hydroxy.6.hydroxymethyl.7.8.dihydropteridine_diphosphate_from_7.8.dihydroneopterin_triphosphate._step_3.4..g__Streptococcus.s__Streptococcus_lutetiensis	5.69383e-06	2.9038e-05	2.35047	0.00971619
Fermentation.pyruvate_fermentation.formate_from_pyruvate._step_1.1..g__Streptococcus.s__Streptococcus_lutetiensis	7.93357e-06	4.04394e-05	2.34972	0.00416599
Carbohydrate_degradation.glycolysis.pyruvate_from_D.glyceraldehyde_3.phosphate._step_1.5..g__Streptococcus.s__Streptococcus_lutetiensis	4.37495e-06	2.22833e-05	2.34863	0.00518313
Amino.acid_degradation.L.arginine_degradation_via_ADI_pathway.carbamoyl_phosphate_from_L.arginine._step_2.2..g__Streptococcus.s__Streptococcus_lutetiensis	3.78426e-06	1.92625e-05	2.34771	0.00971619
Carbohydrate_degradation.glycolysis.pyruvate_from_D.glyceraldehyde_3.phosphate._step_4.5..g__Streptococcus.s__Streptococcus_lutetiensis	6.33798e-06	3.22483e-05	2.34713	0.00791546
Cofactor_biosynthesis.iron.sulfur_cluster_biosynthesis..g__Streptococcus.s__Streptococcus_lutetiensis	4.00058e-06	2.03166e-05	2.34438	0.0118734
Amino.acid_degradation.L.glutamate_degradation_via_hydroxyglutarate_pathway.crotonoyl.CoA_from_L.glutamate._step_1.5..g__Streptococcus.s__Streptococcus_lutetiensis	2.0901e-05	0.00010585	2.34038	0.00518313
Cofactor_biosynthesis.riboflavin_biosynthesis.riboflavin_from_2.hydroxy.3.oxobutyl_phosphate_and_5.amino.6..D.ribitylamino.uracil._step_1.2..g__Streptococcus.s__Streptococcus_lutetiensis	1.76901e-05	8.92546e-05	2.33498	0.0118734
Amino.acid_biosynthesis.L.arginine_biosynthesis.L.arginine_from_L.ornithine_and_carbamoyl_phosphate._step_2.3..g__Streptococcus.s__Streptococcus_lutetiensis	3.44446e-06	1.73125e-05	2.32946	0.00791546
Purine_metabolism.IMP_biosynthesis_via_de_novo_pathway.N.1...5.phospho.D.ribosyl.glycinamide_from_5.phospho.alpha.D.ribose_1.diphosphate._step_1.2..g__Streptococcus.s__Streptococcus_lutetiensis	2.98323e-06	1.49733e-05	2.32745	0.00791546
Fermentation.pyruvate_fermentation_to_lactate..S..lactate_from_pyruvate._step_1.1..g__Streptococcus.s__Streptococcus_lutetiensis	6.18368e-06	3.09505e-05	2.32342	0.0118734
One.carbon_metabolism.tetrahydrofolate_interconversion..g__Streptococcus.s__Streptococcus_lutetiensis	4.36924e-06	2.17026e-05	2.31242	0.00971619
Metabolic_intermediate_biosynthesis.chorismate_biosynthesis.chorismate_from_D.erythrose_4.phosphate_and_phosphoenolpyruvate._step_6.7..g__Streptococcus.s__Streptococcus_lutetiensis	4.11536e-06	2.04122e-05	2.31034	0.00791546
Amino.acid_biosynthesis.L.leucine_biosynthesis.L.leucine_from_3.methyl.2.oxobutanoate._step_2.4..g__Streptococcus.s__Streptococcus_lutetiensis	6.12576e-06	3.03162e-05	2.30713	0.00791546
Lipid_metabolism.phospholipid_metabolism..g__Streptococcus.s__Streptococcus_lutetiensis	4.76128e-06	2.31796e-05	2.28344	0.0118734
Polyol_metabolism..R.R..butane.2.3.diol_biosynthesis..R.R..butane.2.3.diol_from_pyruvate._step_2.3..g__Streptococcus.s__Streptococcus_lutetiensis	6.92337e-06	3.36688e-05	2.28187	0.00971619
Amino.acid_biosynthesis.L.isoleucine_biosynthesis.L.isoleucine_from_2.oxobutanoate._step_2.4..g__Streptococcus.s__Streptococcus_lutetiensis	1.5912e-05	7.70592e-05	2.27585	0.00971619
Amino.acid_biosynthesis.L.valine_biosynthesis.L.valine_from_pyruvate._step_2.4..g__Streptococcus.s__Streptococcus_lutetiensis	1.5912e-05	7.70592e-05	2.27585	0.00971619
Pyrimidine_metabolism.UMP_biosynthesis_via_salvage_pathway.UMP_from_uridine._step_1.1..g__Streptococcus.s__Streptococcus_lutetiensis	3.75498e-06	1.81447e-05	2.27267	0.00791546
Amino.acid_biosynthesis.L.leucine_biosynthesis.L.leucine_from_3.methyl.2.oxobutanoate._step_4.4..g__Streptococcus.s__Streptococcus_lutetiensis	3.04684e-06	1.44644e-05	2.24712	0.00416599
Pyrimidine_metabolism.CTP_biosynthesis_via_de_novo_pathway.UDP_from_UMP_.UMPK_route.._step_1.1..g__Streptococcus.s__Streptococcus_lutetiensis	4.03354e-06	1.88206e-05	2.2222	0.00791546
Purine_metabolism.GMP_biosynthesis.GMP_from_XMP_.L.Gln_route.._step_1.1..g__Streptococcus.s__Streptococcus_lutetiensis	1.96448e-05	9.15645e-05	2.22064	0.00971619
Metabolic_intermediate_biosynthesis.5.phospho.alpha.D.ribose_1.diphosphate_biosynthesis.5.phospho.alpha.D.ribose_1.diphosphate_from_D.ribose_5.phosphate_.route_II.._step_1.3..g__Streptococcus.s__Streptococcus_lutetiensis	1.6386e-05	7.59442e-05	2.21248	0.00416599
Polyol_metabolism..R.R..butane.2.3.diol_biosynthesis..R.R..butane.2.3.diol_from_pyruvate._step_2.3.	1.59866e-05	7.37891e-05	2.20654	0.00472892
Amino.acid_biosynthesis.L.lysine_biosynthesis_via_DAP_pathway.LL.2.6.diaminopimelate_from_.S..tetrahydrodipicolinate_.acetylase_route.._step_3.3.	2.72271e-05	0.00012361	2.18269	0.0287679
Carbohydrate_metabolism.D.galactose_6.phosphate_degradation.D.tagatose_6.phosphate_from_D.galactose_6.phosphate._step_1.1.	6.03287e-05	0.000272434	2.17499	0.000653585
Carbohydrate_metabolism.D.tagatose_6.phosphate_degradation.D.glyceraldehyde_3.phosphate_and_glycerone_phosphate_from_D.tagatose_6.phosphate._step_1.2.	3.94188e-05	0.000177508	2.17093	0.00333588
Purine_metabolism.AMP_biosynthesis_via_salvage_pathway.AMP_from_adenine._step_1.1..g__Streptococcus.s__Streptococcus_lutetiensis	5.75435e-06	2.4968e-05	2.11735	0.00518313
Cell_wall_biogenesis.lipoteichoic_acid_biosynthesis.	2.8192e-05	0.000115764	2.03783	0.0203643
Polyol_metabolism..R.R..butane.2.3.diol_biosynthesis..R.R..butane.2.3.diol_from_pyruvate._step_1.3.	1.63438e-05	6.65723e-05	2.02618	0.0121101
Amino.acid_biosynthesis.L.isoleucine_biosynthesis.2.oxobutanoate_from_L.threonine._step_1.1.	3.04125e-05	0.000122714	2.01256	0.00922515
Carbohydrate_degradation.pentose_phosphate_pathway.	6.67496e-05	0.000226155	1.76048	0.00286091
Amino.acid_biosynthesis.L.methionine_biosynthesis_via_de_novo_pathway.O.succinyl.L.homoserine_from_L.homoserine._step_1.1..g__Peptostreptococcaceae_noname.s__Clostridium_hiranonis	1.00931e-05	3.36247e-05	1.73615	0.0302764
Carbohydrate_metabolism.lactose_degradation.D.galactose_6.phosphate_and_beta.D.glucose_from_lactose_6.phosphate._step_1.1.	9.56797e-05	0.000316567	1.72623	0.005223
Pyrimidine_metabolism.UMP_biosynthesis_via_de_novo_pathway.	3.0381e-05	0.000100253	1.7224	0.00333588
Amino.acid_biosynthesis.L.asparagine_biosynthesis.L.asparagine_from_L.aspartate_.ammonia_route.._step_1.1..g__Lachnospiraceae_noname.s__Lachnospiraceae_bacterium_2_1_58FAA	1.05545e-05	3.38766e-05	1.68243	0.00902006
Cofactor_biosynthesis.tetrahydrofolate_biosynthesis.2.amino.4.hydroxy.6.hydroxymethyl.7.8.dihydropteridine_diphosphate_from_7.8.dihydroneopterin_triphosphate._step_3.4.	1.59273e-05	4.93582e-05	1.63179	0.0179375
Membrane_lipid_metabolism.glycerophospholipid_metabolism.	1.16878e-05	3.59196e-05	1.61977	0.0105805
Cofactor_biosynthesis.tetrahydrofolate_biosynthesis.7.8.dihydrofolate_from_2.amino.4.hydroxy.6.hydroxymethyl.7.8.dihydropteridine_diphosphate_and_4.aminobenzoate._step_1.2.	1.08303e-05	3.32754e-05	1.61938	0.0203643
Amino.sugar_metabolism.N.acetylneuraminate_degradation.D.fructose_6.phosphate_from_N.acetylneuraminate._step_1.5..g__Peptostreptococcaceae_noname.s__Clostridium_hiranonis	6.70606e-06	1.97347e-05	1.5572	0.0201937
tRNA_modification.N.7..methylguanine.tRNA_biosynthesis.	1.78375e-05	5.20469e-05	1.5449	0.00697004
Purine_metabolism.IMP_biosynthesis_via_de_novo_pathway.N.1...5.phospho.D.ribosyl.glycinamide_from_5.phospho.alpha.D.ribose_1.diphosphate._step_2.2.	2.3743e-05	6.56149e-05	1.46652	0.00922515
Carbohydrate_degradation.L.fucose_degradation..g__Peptostreptococcaceae_noname.s__Clostridium_hiranonis	2.19103e-05	5.89103e-05	1.42691	0.0170556
Capsule_biogenesis.capsule_polysaccharide_biosynthesis.	2.28219e-05	6.09319e-05	1.41678	0.0203643
Carbohydrate_degradation.pentose_phosphate_pathway.D.glyceraldehyde_3.phosphate_and_beta.D.fructose_6.phosphate_from_D.ribose_5.phosphate_and_D.xylulose_5.phosphate_.non.oxidative_stage.._step_2.3..g__Lachnospiraceae_noname.s__Lachnospiraceae_bacterium_9_1_43BFAA	4.8819e-06	1.28802e-05	1.39964	0.0260886
Amino.acid_biosynthesis.glycine_biosynthesis.glycine_from_L.serine._step_1.1..g__Lachnospiraceae_noname.s__Lachnospiraceae_bacterium_2_1_58FAA	1.30767e-05	3.2029e-05	1.29238	0.0186352
Purine_metabolism.IMP_biosynthesis_via_de_novo_pathway.N.1...5.phospho.D.ribosyl.glycinamide_from_5.phospho.alpha.D.ribose_1.diphosphate._step_1.2.	1.60356e-05	3.90543e-05	1.28421	0.00922515
Amino.acid_biosynthesis.L.methionine_biosynthesis_via_salvage_pathway.L.methionine_from_S.methyl.5.thio.alpha.D.ribose_1.phosphate._step_6.6.	1.25814e-05	2.91443e-05	1.21192	0.0105805
Carbohydrate_degradation.L.arabinose_degradation_via_L.ribulose.D.xylulose_5.phosphate_from_L.arabinose_.bacterial_route.._step_3.3..g__Lachnospiraceae_noname.s__Lachnospiraceae_bacterium_2_1_58FAA	1.7696e-05	4.01021e-05	1.18026	0.0213894
Cofactor_degradation.L.ascorbate_degradation.D.xylulose_5.phosphate_from_L.ascorbate._step_4.4..g__Lachnospiraceae_noname.s__Lachnospiraceae_bacterium_2_1_58FAA	1.7696e-05	4.01021e-05	1.18026	0.0213894
Carbohydrate_metabolism.nucleotide.sugar_metabolism.	0.000108745	0.000242351	1.15615	0.0467895
Purine_metabolism.XMP_biosynthesis_via_salvage_pathway.XMP_from_xanthine._step_1.1.	7.21316e-05	0.000159462	1.14451	0.0260886
Amino.acid_biosynthesis.L.lysine_biosynthesis_via_DAP_pathway.DL.2.6.diaminopimelate_from_.S..tetrahydrodipicolinate._step_1.1..g__Lachnospiraceae_noname.s__Lachnospiraceae_bacterium_2_1_58FAA	2.41436e-05	5.2984e-05	1.13391	0.0318798
Metabolic_intermediate_biosynthesis.acetyl.CoA_biosynthesis.acetyl.CoA_from_acetate._step_2.2.	3.26369e-05	7.13877e-05	1.12917	0.00603985
Polyol_metabolism.glycerol_fermentation.glycerone_phosphate_from_glycerol_.oxidative_route.._step_1.2..g__Lachnospiraceae_noname.s__Lachnospiraceae_bacterium_2_1_58FAA	1.99229e-05	4.35277e-05	1.12751	0.027976
Amino.acid_biosynthesis.L.lysine_biosynthesis_via_DAP_pathway.LL.2.6.diaminopimelate_from_.S..tetrahydrodipicolinate_.acetylase_route.._step_1.3.	0.000165638	0.000358303	1.11315	0.0203643
Pyrimidine_metabolism.UMP_biosynthesis_via_de_novo_pathway.UMP_from_orotate._step_2.2.	3.80724e-05	7.77304e-05	1.02973	0.005223
Carbohydrate_metabolism.nucleotide.sugar_metabolism..g__Peptostreptococcaceae_noname.s__Clostridium_hiranonis	2.22877e-05	4.47173e-05	1.00458	0.0280078
Purine_metabolism.GMP_biosynthesis.GMP_from_XMP_.L.Gln_route.._step_1.1..g__Peptostreptococcaceae_noname.s__Clostridium_hiranonis	2.525e-05	4.98329e-05	0.980816	0.0280078
Isoprenoid_biosynthesis.isopentenyl_diphosphate_biosynthesis_via_DXP_pathway.isopentenyl_diphosphate_from_1.deoxy.D.xylulose_5.phosphate._step_4.6..g__Peptostreptococcaceae_noname.s__Clostridium_hiranonis	1.22174e-05	2.4062e-05	0.977822	0.0238241
Lipid_metabolism.bile_acid_degradation..g__Peptostreptococcaceae_noname.s__Clostridium_hiranonis	3.13591e-05	6.16844e-05	0.976022	0.0383005
Metabolic_intermediate_biosynthesis.5.phospho.alpha.D.ribose_1.diphosphate_biosynthesis.5.phospho.alpha.D.ribose_1.diphosphate_from_D.ribose_5.phosphate_.route_I.._step_1.1..g__Peptostreptococcaceae_noname.s__Clostridium_hiranonis	1.6074e-05	3.13509e-05	0.96378	0.0170556
Amino.acid_biosynthesis.L.asparagine_biosynthesis.L.asparagine_from_L.aspartate_.ammonia_route.._step_1.1..g__Peptostreptococcaceae_noname.s__Clostridium_hiranonis	1.39749e-05	2.72502e-05	0.963434	0.0143539
Lipid_metabolism.bile_acid_degradation.	3.3205e-05	6.45083e-05	0.958084	0.0331539
Carbohydrate_degradation.glycolysis.pyruvate_from_D.glyceraldehyde_3.phosphate._step_2.5..g__Peptostreptococcaceae_noname.s__Clostridium_hiranonis	1.07125e-05	2.05815e-05	0.942045	0.0383005
Pyrimidine_metabolism.UMP_biosynthesis_via_salvage_pathway.UMP_from_uracil._step_1.1..g__Peptostreptococcaceae_noname.s__Clostridium_hiranonis	1.29909e-05	2.49027e-05	0.938802	0.03281
Carbohydrate_degradation.glycolysis.pyruvate_from_D.glyceraldehyde_3.phosphate._step_3.5..g__Peptostreptococcaceae_noname.s__Clostridium_hiranonis	9.57074e-06	1.83012e-05	0.935236	0.03281
Amino.acid_biosynthesis.L.valine_biosynthesis.L.valine_from_pyruvate._step_3.4..g__Peptostreptococcaceae_noname.s__Clostridium_hiranonis	1.30663e-05	2.48057e-05	0.924823	0.0238241
Amino.acid_biosynthesis.L.lysine_biosynthesis_via_DAP_pathway.DL.2.6.diaminopimelate_from_.S..tetrahydrodipicolinate._step_1.1..g__Peptostreptococcaceae_noname.s__Clostridium_hiranonis	2.76764e-05	5.23151e-05	0.918569	0.0445533
Polyol_metabolism.glycerol_degradation_via_glycerol_kinase_pathway.sn.glycerol_3.phosphate_from_glycerol._step_1.1..g__Peptostreptococcaceae_noname.s__Clostridium_hiranonis	1.69624e-05	3.2048e-05	0.917891	0.0445533
Amino.acid_biosynthesis.L.lysine_biosynthesis_via_DAP_pathway.LL.2.6.diaminopimelate_from_.S..tetrahydrodipicolinate_.acetylase_route.._step_1.3..g__Peptostreptococcaceae_noname.s__Clostridium_hiranonis	3.12943e-05	5.81455e-05	0.893766	0.03281
Amino.acid_degradation.L.threonine_degradation_via_propanoate_pathway.propanoate_from_L.threonine._step_2.4..g__Peptostreptococcaceae_noname.s__Clostridium_hiranonis	2.50734e-05	4.65246e-05	0.891836	0.0445533
Fermentation.pyruvate_fermentation.formate_from_pyruvate._step_1.1..g__Peptostreptococcaceae_noname.s__Clostridium_hiranonis	2.50734e-05	4.65246e-05	0.891836	0.0445533
Carbohydrate_degradation.glycolysis.D.glyceraldehyde_3.phosphate_and_glycerone_phosphate_from_D.glucose._step_3.4..g__Peptostreptococcaceae_noname.s__Clostridium_hiranonis	2.51178e-05	4.63433e-05	0.883653	0.0445533
Amino.acid_degradation.L.threonine_degradation_via_propanoate_pathway.propanoate_from_L.threonine._step_1.4..g__Peptostreptococcaceae_noname.s__Clostridium_hiranonis	2.2605e-05	4.15935e-05	0.879714	0.03281
Amino.acid_biosynthesis.L.isoleucine_biosynthesis.L.isoleucine_from_2.oxobutanoate._step_2.4..g__Peptostreptococcaceae_noname.s__Clostridium_hiranonis	2.18137e-05	3.96082e-05	0.860565	0.03281
Amino.acid_biosynthesis.L.valine_biosynthesis.L.valine_from_pyruvate._step_2.4..g__Peptostreptococcaceae_noname.s__Clostridium_hiranonis	2.18137e-05	3.96082e-05	0.860565	0.03281
Metabolic_intermediate_biosynthesis.5.phospho.alpha.D.ribose_1.diphosphate_biosynthesis.5.phospho.alpha.D.ribose_1.diphosphate_from_D.ribose_5.phosphate_.route_I.._step_1.1.	0.000146315	0.000258787	0.822686	0.0294393
Purine_metabolism.IMP_biosynthesis_via_de_novo_pathway.5.amino.1..5.phospho.D.ribosyl.imidazole.4.carboxamide_from_5.amino.1..5.phospho.D.ribosyl.imidazole.4.carboxylate._step_1.2.	4.71376e-05	8.134e-05	0.787088	0.0121101
Metabolic_intermediate_biosynthesis.chorismate_biosynthesis.chorismate_from_D.erythrose_4.phosphate_and_phosphoenolpyruvate._step_3.7.	2.83466e-05	4.56007e-05	0.685879	0.00802695
Amino.acid_biosynthesis.L.isoleucine_biosynthesis.L.isoleucine_from_2.oxobutanoate._step_2.4.	0.000338431	0.000520975	0.622351	0.0179375
Amino.acid_biosynthesis.L.valine_biosynthesis.L.valine_from_pyruvate._step_2.4.	0.000338431	0.000520975	0.622351	0.0179375
Cofactor_biosynthesis.pyridoxal_5..phosphate_biosynthesis.	0.000143693	0.000216219	0.589503	0.0230727
Nucleotide.sugar_biosynthesis.GDP.L.fucose_biosynthesis_via_de_novo_pathway.GDP.L.fucose_from_GDP.alpha.D.mannose._step_1.2..g__Bacteroides.s__Bacteroides_stercoris	9.0186e-06	5.71999e-06	-0.656891	0.0208626
Carbohydrate_degradation.L.fucose_degradation.L.lactaldehyde_and_glycerone_phosphate_from_L.fucose._step_1.3.	6.04645e-05	3.60991e-05	-0.744123	0.0467895
Amino.acid_degradation.L.threonine_degradation_via_propanoate_pathway.propanoate_from_L.threonine._step_2.4.	0.000194022	0.000113503	-0.773494	0.0331539
Amino.acid_degradation.L.glutamate_degradation_via_hydroxyglutarate_pathway.crotonoyl.CoA_from_L.glutamate._step_1.5..g__Bacteroides.s__Bacteroides_stercoris	2.4697e-05	1.43855e-05	-0.77972	0.0454469
Nucleotide.sugar_biosynthesis.dTDP.4.acetamido.4.6.dideoxygalactose_biosynthesis..g__Bacteroides.s__Bacteroides_stercoris	1.10143e-05	6.27691e-06	-0.811255	0.0423153
Nucleotide.sugar_biosynthesis.dTDP.6.deoxy.L.altrose_biosynthesis..g__Bacteroides.s__Bacteroides_stercoris	1.10143e-05	6.27691e-06	-0.811255	0.0423153
Amino.acid_biosynthesis.glycine_biosynthesis.glycine_from_L.serine._step_1.1..g__Bacteroides.s__Bacteroides_stercoris	1.25819e-05	7.14394e-06	-0.816553	0.0454469
One.carbon_metabolism.tetrahydrofolate_interconversion..g__Bacteroides.s__Bacteroides_stercoris	8.79554e-06	4.9873e-06	-0.818513	0.0454469
Amino.acid_biosynthesis.L.valine_biosynthesis.L.valine_from_pyruvate._step_3.4..g__Bacteroides.s__Bacteroides_stercoris	1.05122e-05	5.96028e-06	-0.818612	0.0414911
Carbohydrate_degradation.L.fucose_degradation..g__Bacteroides.s__Bacteroides_stercoris	1.2256e-05	6.83542e-06	-0.84239	0.0323129
Carbohydrate_metabolism.pentose_and_glucuronate_interconversion..g__Bacteroides.s__Bacteroides_stercoris	1.76164e-05	9.73464e-06	-0.855721	0.0454469
Pyrimidine_metabolism.CTP_biosynthesis_via_de_novo_pathway.CTP_from_UDP._step_2.2..g__Bacteroides.s__Bacteroides_stercoris	1.16686e-05	6.44296e-06	-0.856841	0.0454469
Carbohydrate_degradation.glycolysis.D.glyceraldehyde_3.phosphate_and_glycerone_phosphate_from_D.glucose._step_1.4..g__Bacteroides.s__Bacteroides_stercoris	1.34699e-05	7.32745e-06	-0.878354	0.0414911
Carbohydrate_metabolism.mannose_metabolism..g__Bacteroides.s__Bacteroides_stercoris	1.34699e-05	7.32745e-06	-0.878354	0.0414911
Amino.acid_degradation.L.alanine_degradation_via_dehydrogenase_pathway.NH.3._and_pyruvate_from_L.alanine._step_1.1..g__Bacteroides.s__Bacteroides_stercoris	1.26366e-05	6.64107e-06	-0.928125	0.0414911
Pyrimidine_metabolism.dTTP_biosynthesis..g__Bacteroides.s__Bacteroides_stercoris	1.29288e-05	6.69102e-06	-0.950285	0.0208626
Carbohydrate_degradation.pentose_phosphate_pathway.D.glyceraldehyde_3.phosphate_and_beta.D.fructose_6.phosphate_from_D.ribose_5.phosphate_and_D.xylulose_5.phosphate_.non.oxidative_stage.._step_2.3..g__Bacteroides.s__Bacteroides_stercoris	8.85667e-06	4.36991e-06	-1.01916	0.0208626
Porphyrin.containing_compound_metabolism.protoporphyrin.IX_biosynthesis.coproporphyrinogen.III_from_5.aminolevulinate._step_1.4.	2.4671e-05	1.15256e-05	-1.09797	0.00151574
Carbohydrate_degradation.D.allose_degradation.	1.60345e-05	5.44013e-06	-1.55946	0.0287679
Aromatic_compound_metabolism.phenylacetate_degradation.	3.29236e-05	9.28694e-06	-1.82585	0.0467895
Carbohydrate_degradation.glycolysis.pyruvate_from_D.glyceraldehyde_3.phosphate._step_4.5..g__Fusobacterium.s__Fusobacterium_mortiferum	4.79407e-05	9.08844e-06	-2.39915	0.0423153

## Sheet: Table S7
Supplementary Table 7. Comparisons of bile acids in samples at different timepoints for diet responsive dogs.
Bile acid	Days14vs0_foldchange	Days14vs0_pvalue	Days42vs0_foldchange	Days42vs0_pvalue
AlphamuricholicAcid	1.6603	0.221272	2.82108	0.00927734
DeoxycholicAcid	1.70522	0.0112782	1.73067	0.0522461
GammamuricholicAcid	15.2849	0.0323129	17.3061	0.0128512
LithocholicAcid	1.59441	0.0268555	2.14628	0.00669228
OmegamuricholicAcid	7.30309	0.029974	34.7005	0.0243902

## Sheet: Table S8
Supplementary Table 8. Spearman correlations between abundance of OTUs and concentration of Bile acids in diet responsive dogs.
Taxa	Bile Acid	Correlation	Pvalue	AdjPvalue
Fusobacterium_Ambiguous_taxa	CholicAcid_primary	-0.6939	5.36253e-11	6.11328e-09
Peptoclostridium_uncultured.bacterium	DeoxycholicAcid	0.676238	2.47557e-10	2.82215e-08
Escherichia.Shigella_Escherichia.coli	LithocholicAcid	-0.646911	2.52064e-09	2.87353e-07
Fusobacterium_Ambiguous_taxa	DeoxycholicAcid	0.627896	9.97479e-09	5.68563e-07
Escherichia.Shigella_uncultured.bacterium	LithocholicAcid	-0.627603	1.01814e-08	5.80338e-07
Fusobacterium_Ambiguous_taxa	LithocholicAcid	0.604837	4.69093e-08	1.78255e-06
Escherichia.Shigella_uncultured.bacterium	DeoxycholicAcid	-0.594319	9.13169e-08	3.47004e-06
Fusobacterium_uncultured.bacterium	CholicAcid_primary	-0.596733	7.85406e-08	4.47681e-06
Escherichia.Shigella_Escherichia.coli	DeoxycholicAcid	-0.57928	2.27357e-07	6.47966e-06
Fusobacterium_Ambiguous_taxa	ChenodeoxycholicAcid_primary	-0.592754	1.0063e-07	1.14718e-05
Peptoclostridium_uncultured.bacterium	LithocholicAcid	0.562508	5.96576e-07	1.70024e-05
Escherichia.Shigella_NA	LithocholicAcid	-0.555692	8.69828e-07	1.98321e-05
Peptoclostridium_uncultured.bacterium	CholicAcid_primary	-0.561641	6.26192e-07	2.37953e-05
Escherichia.Shigella_NA	DeoxycholicAcid	-0.541045	1.90251e-06	4.33773e-05
Fusobacterium_uncultured.bacterium	LithocholicAcid	0.525763	4.14249e-06	7.87074e-05
Fusobacterium_uncultured.bacterium	GlycocholicAcid	-0.545777	1.48344e-06	0.000169113
Peptoclostridium_uncultured.bacterium	TaurocholicAcid	-0.544231	1.60976e-06	0.000183512
uncultured_Ambiguous_taxa	LithocholicAcid	0.497404	1.59425e-05	0.000259635
Bacteroides_uncultured.bacterium	DeoxycholicAcid	0.497261	1.60467e-05	0.000261332
Fusobacterium_uncultured.bacterium	DeoxycholicAcid	0.498218	1.53633e-05	0.000261332
Bacteroides_NA	LithocholicAcid	0.491277	2.10041e-05	0.000299309
Fusobacterium_Ambiguous_taxa	TaurocholicAcid	-0.516568	6.49851e-06	0.000370415
Prevotella.9_uncultured.bacterium	DeoxycholicAcid	0.480574	3.35775e-05	0.000478479
Sutterella_NA	DeoxycholicAcid	0.472395	4.75582e-05	0.000602404
Bacteroides_uncultured.bacterium	LithocholicAcid	0.468101	5.68956e-05	0.000720678
Megamonas_uncultured.bacterium	DeoxycholicAcid	0.461314	7.51675e-05	0.000856758
Clostridium.sensu.stricto.1_uncultured.bacterium	DeoxycholicAcid	-0.458963	8.26696e-05	0.000856758
Peptoclostridium_uncultured.bacterium	ChenodeoxycholicAcid_primary	-0.48378	2.92237e-05	0.0011105
Sutterella_NA	ChenodeoxycholicAcid_primary	-0.492292	2.00738e-05	0.0011105
uncultured_Ambiguous_taxa	DeoxycholicAcid	0.449818	0.000118901	0.00112956
Bacteroides_uncultured.bacterium	CholicAcid_primary	-0.458163	8.5375e-05	0.00121659
Prevotella.9_uncultured.bacterium	CholicAcid_primary	-0.461282	7.52651e-05	0.00121659
Bacteroides_NA	CholicAcid_primary	-0.459914	7.95536e-05	0.00121659
Sutterella_NA	CholicAcid_primary	-0.461064	7.59345e-05	0.00121659
uncultured_Ambiguous_taxa	CholicAcid_primary	-0.474362	4.37754e-05	0.00121659
Bacteroides_NA	DeoxycholicAcid	0.444277	0.000147464	0.00129314
Catenibacterium_uncultured.bacterium	DeoxycholicAcid	0.424985	0.000303367	0.00247028
Escherichia.Shigella_Escherichia.coli	GlycodeoxycholicAcid	-0.488108	2.41733e-05	0.00275575
Bacteroides_NA	GlycocholicAcid	-0.470666	5.11338e-05	0.00291462
Bacteroides_uncultured.bacterium	ChenodeoxycholicAcid_primary	-0.451062	0.000113233	0.00322715
uncultured_Ambiguous_taxa	ChenodeoxycholicAcid_primary	-0.442409	0.000158434	0.00361228
Staphylococcus_Ambiguous_taxa	DeoxycholicAcid	-0.412035	0.000480866	0.00365458
uncultured_Ambiguous_taxa	TaurocholicAcid	-0.44376	0.000150424	0.0057161
Salmonella_Salmonella.enterica.subsp..enterica.serovar.Pullorum	CholicAcid_primary	0.413148	0.000462524	0.00585864
Fusobacterium_uncultured.bacterium	TaurocholicAcid	-0.432625	0.000229152	0.00653084
Prevotella.9_uncultured.bacterium	ChenodeoxycholicAcid_primary	-0.420127	0.000361374	0.00677491
Fusobacterium_uncultured.bacterium	ChenodeoxycholicAcid_primary	-0.416164	0.000416004	0.00677491
Escherichia.Shigella_uncultured.bacterium	GlycocholicAcid	0.435889	0.000202858	0.00770861
Tyzzerella.4_NA	DeoxycholicAcid	-0.38623	0.00114147	0.008133
Prevotella.9_uncultured.bacterium	TaurocholicAcid	-0.419221	0.000373254	0.00851019
Escherichia.Shigella_uncultured.bacterium	GlycodeoxycholicAcid	-0.443047	0.000154601	0.00881226
Staphylococcus_Ambiguous_taxa	LithocholicAcid	-0.396789	0.00080811	0.00921245
Prevotella.9_uncultured.bacterium	LithocholicAcid	0.389494	0.00102713	0.00935815
Clostridium.sensu.stricto.1_uncultured.bacterium	LithocholicAcid	-0.388316	0.00106716	0.00935815
Enterococcus_Enterococcus.durans	LithocholicAcid	-0.393117	0.000912435	0.00935815
Escherichia.Shigella_NA	GlycodeoxycholicAcid	-0.429475	0.000257462	0.00978357
Tyzzerella.4_NA	LithocholicAcid	-0.380448	0.00137258	0.0111767
Bacteroides_NA	TaurocholicAcid	-0.40506	0.000611626	0.0116209
Clostridium.sensu.stricto.1_NA	DeoxycholicAcid	-0.372427	0.00176293	0.011822
Alloprevotella_NA	LithocholicAcid	0.3763	0.00156348	0.0118824
Alloprevotella_uncultured.bacterium	LithocholicAcid	-0.37401	0.00167883	0.0119617
Staphylococcus_Ambiguous_taxa	CholicAcid_primary	0.386818	0.00112007	0.0127688
Enterococcus_Enterococcus.durans	DeoxycholicAcid	-0.367506	0.00204917	0.0129781
Bacteroides_NA	ChenodeoxycholicAcid_primary	-0.390457	0.000995443	0.0141851
Megamonas_uncultured.bacterium	LithocholicAcid	0.362073	0.00241301	0.0152824
uncultured.bacterium_uncultured.bacterium	LithocholicAcid	-0.363934	0.00228238	0.0152824
Phascolarctobacterium_uncultured.bacterium	ChenodeoxycholicAcid_primary	-0.383843	0.00123226	0.0156087
Fusobacterium_uncultured.bacterium	GlycodeoxycholicAcid	0.408031	0.000552414	0.0157438
Fusobacterium_Ambiguous_taxa	GlycodeoxycholicAcid	0.398114	0.000773218	0.0176294
Alloprevotella_NA	DeoxycholicAcid	0.351709	0.00327065	0.0186521
Allobaculum_NA	DeoxycholicAcid	0.350767	0.00336063	0.0186521
Ruminococcaceae.UCG.002_uncultured.bacterium	DeoxycholicAcid	-0.349996	0.00343592	0.0186521
Faecalibacterium_uncultured.bacterium	LithocholicAcid	0.352856	0.00316391	0.0189834
Bacteroides_uncultured.bacterium	GlycocholicAcid	-0.398566	0.000761628	0.0217064
Phascolarctobacterium_uncultured.bacterium	CholicAcid_primary	-0.36558	0.00217216	0.0225115
Erysipelatoclostridium_NA	DeoxycholicAcid	-0.340714	0.00446754	0.02315
uncultured.bacterium_uncultured.bacterium	DeoxycholicAcid	-0.337957	0.00482276	0.0239041
Alloprevotella_uncultured.bacterium	DeoxycholicAcid	-0.335928	0.00509983	0.0242242
Tyzzerella.4_uncultured.bacterium	DeoxycholicAcid	-0.333811	0.0054038	0.0246413
Faecalibacterium_uncultured.bacterium	DeoxycholicAcid	0.327261	0.00644808	0.026425
Phascolarctobacterium_uncultured.bacterium	DeoxycholicAcid	0.326689	0.0065471	0.026425
Allisonella_uncultured.bacterium	DeoxycholicAcid	0.325697	0.00672214	0.026425
Anaerotruncus_uncultured.bacterium	DeoxycholicAcid	0.329343	0.00609835	0.026425
Faecalibacterium_uncultured.bacterium	CholicAcid_primary	-0.353875	0.00307173	0.0269367
Escherichia.Shigella_NA	CholicAcid_primary	0.35401	0.0030597	0.0269367
Alloprevotella_uncultured.bacterium	ChenodeoxycholicAcid_primary	0.358221	0.00270494	0.0280331
Coprococcus.1_uncultured.bacterium	ChenodeoxycholicAcid_primary	-0.358321	0.002697	0.0280331
Prevotella.9_uncultured.bacterium	GlycodeoxycholicAcid	0.37797	0.00148394	0.0281949
Faecalibacterium_uncultured.bacterium	ChenodeoxycholicAcid_primary	-0.354284	0.00303547	0.028837
Erysipelatoclostridium_NA	CholicAcid_primary	0.347853	0.00365319	0.0297474
Catenibacterium_uncultured.bacterium	TaurocholicAcid	-0.370493	0.00187087	0.0304684
Streptococcus_uncultured.bacterium	GlycodeoxycholicAcid	-0.368845	0.00196745	0.0320413
Peptoclostridium_uncultured.bacterium	GlycodeoxycholicAcid	0.359559	0.00260018	0.033689
Enterococcus_Enterococcus.durans	GlycodeoxycholicAcid	-0.358793	0.00265966	0.033689
Ruminococcaceae.UCG.002_uncultured.bacterium	LithocholicAcid	-0.330212	0.00595749	0.0339577
Staphylococcus_Ambiguous_taxa	ChenodeoxycholicAcid_primary	0.344713	0.00399357	0.0350206
Erysipelatoclostridium_NA	LithocholicAcid	-0.326911	0.00650847	0.0353317
Sutterella_NA	LithocholicAcid	0.324342	0.0069679	0.0361064
Escherichia.Shigella_uncultured.bacterium	CholicAcid_primary	0.336157	0.00506792	0.0361089
Enterococcus_Enterococcus.durans	CholicAcid_primary	0.33833	0.00477319	0.0361089
Salmonella_Salmonella.enterica.subsp..enterica.serovar.Pullorum	ChenodeoxycholicAcid_primary	0.335919	0.00510108	0.0415374
Howardella_uncultured.bacterium	DeoxycholicAcid	0.306724	0.0109572	0.0416372
Clostridium.sensu.stricto.1_NA	LithocholicAcid	-0.314091	0.00909625	0.0450857
Erysipelatoclostridium_NA	TaurocholicAcid	0.352618	0.00318585	0.0453983
Phascolarctobacterium_uncultured.bacterium	TaurocholicAcid	-0.347431	0.00369734	0.046833
Escherichia.Shigella_Escherichia.coli	GlycocholicAcid	0.365408	0.00218345	0.0497826

## Sheet: Table S9
Supplementary Table S9. Spearman correlations between bile acids and bile salt hydolases (BSHs) in diet-responsive dogs (P<0.05).
BileAcid	Species-level BSH	p-value	Rho
DeoxycholicAcid	Choloylglycine.hydrolase.g__Peptostreptococcaceae_noname.s__Clostridium_hiranonis	4.67979e-07	0.688432
LithocholicAcid	Choloylglycine.hydrolase.g__Peptostreptococcaceae_noname.s__Clostridium_hiranonis	0.000406086	0.520817
AlphamuricholicAcid	UniRef50_P54965..Choloylglycine.hydrolase.g__Clostridium.s__Clostridium_colicanis	0.00190937	0.465169
DeoxycholicAcid	Choloylglycine.hydrolase.g__Blautia.s__Ruminococcus_obeum	0.00468277	0.428078
GlycodeoxycholicAcid	Choloylglycine.hydrolase.g__Clostridium.s__Clostridium_perfringens	0.00494976	-0.425645
CholicAcid_primary	Choloylglycine.hydrolase.g__Peptostreptococcaceae_noname.s__Clostridium_hiranonis	0.00704478	-0.409739
DeoxycholicAcid	Choloylglycine.hydrolase.g__Catenibacterium.s__Catenibacterium_mitsuokai	0.00991203	0.393602
GammamuricholicAcid	Choloylglycine.hydrolase.g__Peptostreptococcaceae_noname.s__Clostridium_hiranonis	0.00993329	0.393499
OmegamuricholicAcid	Choloylglycine.hydrolase.g__Erysipelotrichaceae_noname.s__Eubacterium_biforme	0.0110145	-0.388459
GammamuricholicAcid	Penicillin.amidase.Cysteine.peptidase.MEROPS.family.C59.g__Butyricicoccus.s__Butyricicoccus_pullicaecorum	0.0111146	0.388014
OmegamuricholicAcid	Choloylglycine.hydrolase.g__Blautia.s__Ruminococcus_gnavus	0.0126751	0.381485
TaurocholicAcid	Choloylglycine.hydrolase.g__Clostridium.s__Clostridium_colicanis	0.0136197	0.37786
ChenodeoxycholicAcid_primary	Choloylglycine.hydrolase.g__Clostridium.s__Clostridium_colicanis	0.0136813	0.377631
TaurochenodeoxycholicAcid	Choloylglycine.hydrolase.g__Peptostreptococcaceae_noname.s__Clostridium_hiranonis	0.0140596	-0.376244
TaurodeoxycholicAcid	Choloylglycine.hydrolase.g__Blautia.s__Ruminococcus_obeum	0.0141267	0.376001
DeoxycholicAcid	Choloylglycine.hydrolase.g__Erysipelotrichaceae_noname.s__Eubacterium_biforme	0.015212	0.372205
LithocholicAcid	Choloylglycine.hydrolase.g__Lachnospiraceae_noname.s__Lachnospiraceae_bacterium_5_1_63FAA	0.0164895	0.36802
BetamuricholicAcid	Choloylglycine.hydrolase.g__Streptococcus.s__Streptococcus_infantarius	0.0171364	0.366005
BetamuricholicAcid	Choloylglycine.hydrolase.g__Blautia.s__Ruminococcus_gnavus	0.018485	0.362001
TaurocholicAcid	Choloylglycine.hydrolase.g__Eubacterium.s__Eubacterium_eligens	0.0224997	-0.351386
ChenodeoxycholicAcid_primary	Choloylglycine.hydrolase.g__Peptostreptococcaceae_noname.s__Clostridium_hiranonis	0.0250773	-0.345381
OmegamuricholicAcid	Choloylglycine.hydrolase.g__Lachnospiraceae_noname.s__Lachnospiraceae_bacterium_2_1_58FAA	0.0282311	0.338696
TaurodeoxycholicAcid	Choloylglycine.hydrolase.g__Lachnospiraceae_noname.s__Lachnospiraceae_bacterium_5_1_63FAA	0.0285343	0.338086
TaurocholicAcid	Choloylglycine.hydrolase.g__Peptostreptococcaceae_noname.s__Clostridium_hiranonis	0.033402	-0.328967
GlycodeoxycholicAcid	Choloylglycine.hydrolase.g__Eubacterium.s__Eubacterium_eligens	0.0347011	0.32672
OmegamuricholicAcid	Choloylglycine.hydrolase.g__Eubacterium.s__Eubacterium_hallii	0.0358687	-0.324759
GlycocholicAcid	Choloylglycine.hydrolase.g__Enterococcus.s__Enterococcus_faecalis	0.0360363	0.324481
DeoxycholicAcid	Choloylglycine.hydrolase.g__Enterococcus.s__Enterococcus_faecalis	0.0366478	-0.323479
CholicAcid_primary	Choloylglycine.hydrolase.g__Blautia.s__Ruminococcus_obeum	0.036914	-0.323047
OmegamuricholicAcid	Choloylglycine.hydrolase.g__Lactobacillus.s__Lactobacillus_animalis	0.0375317	-0.322053
GlycochenodeoxycholicAcid	Choloylglycine.hydrolase.g__Lactobacillus.s__Lactobacillus_animalis	0.0419471	0.315319
ChenodeoxycholicAcid_primary	Choloylglycine.hydrolase.g__Blautia.s__Ruminococcus_obeum	0.0422706	-0.314848
GlycocholicAcid	Choloylglycine.hydrolase.g__Streptococcus.s__Streptococcus_gallolyticus	0.0426746	0.314265
TaurodeoxycholicAcid	Choloylglycine.hydrolase.g__Eubacterium.s__Eubacterium_hallii	0.0435461	0.313022
CholicAcid_primary	Choloylglycine.hydrolase.g__Anaerostipes.s__Anaerostipes_hadrus	0.0445816	-0.311571
GlycocholicAcid	Choloylglycine.hydrolase.g__Erysipelotrichaceae_noname.s__Eubacterium_biforme	0.045799	0.3099
LithocholicAcid	Choloylglycine.hydrolase.g__Streptococcus.s__Streptococcus_pasteurianus	0.0463807	0.309114
TaurodeoxycholicAcid	Choloylglycine.hydrolase.g__Lactobacillus.s__Lactobacillus_animalis	0.0482164	0.306685
TaurochenodeoxycholicAcid	Choloylglycine.hydrolase.g__Eubacterium.s__Eubacterium_eligens	0.0489441	-0.305743
